# Supplementary material for: Health care cost accounting in the Indian hospital sector
Source: Health Policy Plan. 2024 May 30;39(7):731–40. doi: 10.1093/heapol/czae040 (PMC11308608; doi:10.1093/heapol/czae040)
Supplement: czae040_Supp [file czae040_supp.zip]

Archive with 9 entries (9 files):
- suppl_data/Annex 5 Anonymised Panel Summary Report.pdf
- suppl_data/Annexure 1.docx
- suppl_data/Annexure 2.docx
- suppl_data/Annexure 3.docx
- suppl_data/Annexure 4.xlsx
- suppl_data/Cost accounting_Figure 1.jpg
- suppl_data/Figure 2 Coding Framework.jpg
- suppl_data/Figure 3.jpg
- suppl_data/Table of Quotes.docx
