# Supplementary material for: Health care cost accounting in the Indian hospital sector
Source: Health Policy Plan. 2024 May 30;39(7):731–40. doi: 10.1093/heapol/czae040 (PMC11308608; doi:10.1093/heapol/czae040)
Supplement: czae040_Supp [file czae040_supp.zip › suppl_data/Annexure 4.xlsx]

## Sheet: Manuscript details
	MANUSCRIPT DETAILS
	Healthcare cost accounting in the Indian hospital sector
	Authors: Yashika Chugh1, Shuchita Sharma1, Abha Mehndiratta2, Deepshikha Sharma1, Shankar Prinja1, Lorna Guinness2
	Institutions:
	1. Department of Community Medicine and School of Public Health, Post Graduate Institute of Medical Education and Research, Chandigarh, India
	2. Center for Global Development, Europe, London, United Kingdom
	Short title: Healthcare cost accounting in India
	Keywords: Cost accounting, hospital cost accounting, financial accounting, cost reporting, price setting in health
	Manuscript details: Abstract- 355 words, Manuscript- 5547 words, Table- 1, Figures- 3, References: 32
	Conflict of Interest: None
	Ethics Approval: Ethical approval was sought by the Institute Ethics Committee, Postgraduate Institute of Medical Education and Research, Chandigarh, India, vide letter no. IEC-09/2020-1174.
	Funding: The article is funded by Bill & Melinda Gates Foundation.
	Corresponding author:
	Dr Lorna Guinness
	Center for Global Development, Europe
	lornaguinness@gmail.com

## Sheet: Thematic analysis
S. No.	Main theme	Excerpts
1	Status of heathcare Cost accounting	The kind of costing system which is existing in the country today is more rudimentary and people are trying to do, you know, they work around arrangements. Only thing is, one thing is they do not know how to go about it. The present players who are doing costing, uh, you know, they do more of a direct and simple costing. I, as I see as I told you that, uh, in the past there has not been much cons…
2	Legal and regulatory requirements around cost reporting in India	There is a requirement in, uh, under the Indian Company Act, uh, but it is only a, it's only a place to, uh, large hospitals where they can afford to hire a cost accountant and do it. There is a regulatory requirement but it is weak, I mean there is no stipulation that your pricing should be linked to costing. I mean we are supposed to engage a cost accountant to give us a certificate every year …
3	Feasibility/willingness for collating and reporting cost information	This difference is prompting them that how do we really look into the competitiveness of that area, whether those rates are competitive, whether my efficiency is competitive, whether my procedures are competitive, the hospitals have now started looking into that. I mean, we need to figure out what our, what our costs are, how we can control, drive down, optimize our costs, um, keep prices afforda…
4	Challenges to setting up efficient cost accounting systems in hospitals	NHA who is looking after the PMJAY scheme and all that, uh, they directly didn't, uh, become part of the study. Uh, so there, here was that whatever exercise we may do, it may not become acceptable to NHA. And later on, uh, we, we thought that now since the Corona is over, we may resume the study and. But, uh, those, some of the stakeholders were, uh, not interested in pursuing that. Unfortunatel…
5	Using cost information for price setting	But see the Ayushman prices. If no hospital is ready to accept these prices, it is understood, that the reimbursement rates are not right and very less The second variable in costing on the expense side is the practice of reuse of materials. That is, you re-sterilize and reuse the materials. This practice evolved because of the unrealistic pricing strategy of the government health schemes and als…
		So this kind of a, you know, pricing, uh, inefficiencies are there. So ultimately pricing is not connected to marketing. It depends on, uh, within that five kilometers, Uh, and then if we are in tier two, or can you open, uh, you know, centers in the catchment area? So, it is more of a competitive pricing when we come to set pricing in, um, healthcare industry and private sector. But then when it…
6	Recommendations to improve the state of cost accounting	the private players have to be in the Process of costing, and unfortunately it looks non transparent and we don't know how does the each one but it cost comes in and CD it just comes rates comes in so and the participation becomes difficult and challenging; the Private Player should be included in the dialogue. A certain format should be provided to each hospital and they can be asked to give you…

## Sheet: Colour coding
	Color Coding
	Key Informant-1
	Key Informant-2
	Key Informant-3
	Key Informant-4
	Key Informant-5
	Key Informant-6
	Key Informant-7
	Key Informant-8
	Key Informant-9
	Key Informant-10
	Key Informant- 11
